# Supplementary material for: Physiological and Transcriptome Analyses of Photosynthesis in Three Mulberry Cultivars within Two Propagation Methods (Cutting and Grafting) under Waterlogging Stress
Source: Plants (Basel). 2023 May 23;12(11):2066. doi: 10.3390/plants12112066 (PMC10255098; doi:10.3390/plants12112066)
Supplement: Supplementary file 1 [file plants-12-02066-s001.zip]

Archive with 1 entries (1 files):
- plants-2368455-supplementary.pdf
